# Supplementary material for: Complete Chloroplast Genome of Megacarpaea megalocarpa and Comparative Analysis with Related Species from Brassicaceae
Source: Genes (Basel). 2024 Jul 5;15(7):886. doi: 10.3390/genes15070886 (PMC11276580; doi:10.3390/genes15070886)
Supplement: Supplementary file 1 [file genes-15-00886-s001.zip]

Archive with 1 entries (1 files):
- genes-3072957-supplementary.pdf
